# Supplementary material for: Frequency, prognostic impact, and subtype association of 8p12, 8q24, 11q13, 12p13, 17q12, and 20q13 amplifications in breast cancers
Source: BMC Cancer. 2006 Oct 13;6:245. doi: 10.1186/1471-2407-6-245 (PMC1626089; doi:10.1186/1471-2407-6-245)
Supplement: Additional file 1 — Correlation between amplified regions analyzed by FISH.xls [file 1471-2407-6-245-S1.xls]

## Sheet: Feuil1
	Additional file 1 - Correlation between amplified regions analyzed by FISH
	Region of amplification	Status of amplification	8p12			8q24			11q13			12p13			17q12			20q13Z			20q13Co
			No Amplification	Amplification	p-value	No Amplification	Amplification	p-value	No Amplification	Amplification	p-value	No Amplification	Amplification	p-value	No Amplification	Amplification	p-value	No Amplification	Amplification	p-value	No Amplification	Amplification	p-value
			No. of patients			No. of patients			No. of patients			No. of patients			No. of patients			No. of patients			No. of patients
	8p12	No Amplification
		Amplification
	8q24	No Amplification	110	27	NS
		Amplification	7	2
	11q13	No Amplification	100	22	0.001	136	6	NS
		Amplification	16	16		33	4
	12p13	No Amplification	140	33	NS	193	8	NS	179	41	NS
		Amplification	8	2		7	0		9	3
	17q12	No Amplification	120	28	NS	179	11	NS	144	31	NS	189	9	NS
		Amplification	12	4		17	4		14	5		18	1
	20q13Z	No Amplification	88	27	NS	125	6	0.01	138	23	0.05	158	5	0.0001	128	12	NS
		Amplification	9	5		10	4		12	7		11	5		14	1
	20q13Co	No Amplification	103	29	NS	147	8	NS	155	28	0.0001	182	6	NS	156	12	NS	177	9	0.0001
		Amplification	8	5		12	3		7	12		16	2		13	2		8	9
	NS: Not significant

## Sheet: Feuil2
	Region of amplification			8p11-12T		8p11-12*		8q24		11q13		12p13		17q12		20q13T		20q13Z		20q13Co
				Intact	Amp	Intact	Amp	Intact	Amp	Intact	Amp	Intact	Amp	Intact	Amp	Intact	Amp	Intact	Amp	Intact	Amp
	8p11-12T	Intact	No. of patients			135	1	86	6	85	11	117	7	95	11	60	12	71	8	82	6
		Amp				0	50	27	3	24	16	34	2	29	4	22	7	27	5	30	5
		p-value				p<0.0001		NS		p<0.001		NS		NS		NS		NS		NS
	8p11-12*	Intact	No. of patients					110	7	100	16	140	8	120	12	75	15	88	9	103	8
		Amp						27	2	22	16	33	2	28	4	22	7	27	5	29	5
		p-value						NS		p<0.001		NS		NS		NS		NS		NS
	8q24	Intact	No. of patients							136	33	193	7	179	17	112	20	125	10	147	12
		Amp								6	4	8	0	11	4	6	4	6	4	8	3
		p-value								NS		NS		NS		NS		p<0.01		NS
	11q13	Intact	No. of patients									179	9	144	14	119	17	138	12	155	7
		Amp										41	3	31	5	19	13	23	7	28	12
		p-value										NS		NS		p<0.001		p<0.05		p<0.0001
	12p13	Intact	No. of patients											189	18	136	23	158	11	182	16
		Amp												9	1	5	5	5	5	6	2
		p-value												NS		p<0.05		p<0.0001		NS
	17q12	Intact	No. of patients													114	21	128	14	156	13
		Amp														10	3	12	1	12	2
		p-value														NS		NS		NS
	20q13T	Intact	No. of patients															177	0	177	0
		Amp																8	23	9	23
		p-value																p<0.0001		p<0.0001
	20q13Z	Intact	No. of patients																	177	8
		Amp																		9	9
		p-value																		p<0.0001
	20q13Co	Intact	No. of patients
		Amp
		p-value
